# Supplementary material for: White Matter Regional Volumes in Relation to Menstrual Cycle Phase and Premenstrual Dysphoric Disorder
Source: Biol Psychiatry Glob Open Sci. 2025 Jul 28;5(6):100573. doi: 10.1016/j.bpsgos.2025.100573 (PMC12466263; doi:10.1016/j.bpsgos.2025.100573)
Supplement: Key Resources Table [file mmc2.xlsx]

## Sheet: Key Resources Table
KEY RESOURCES TABLE
Resource Type	Specific Reagent or Resource	Source or Reference	Identifiers	Additional Information
Add additional rows as needed for each resource type	Include species and sex when applicable.	Include name of manufacturer, company, repository, individual, or research lab. Include PMID or DOI for references; use “this paper” if new.	Include catalog numbers, stock numbers, database IDs or accession numbers, and/or RRIDs. RRIDs are highly encouraged; search for RRIDs at https://scicrunch.org/resources.	Include any additional information or notes if necessary.
Antibody	not applicable
Bacterial or Viral Strain	not applicable
Biological Sample	not applicable
Cell Line	not applicable
Chemical Compound or Drug	not applicable
Commercial Assay Or Kit	not applicable
Deposited Data; Public Database	not applicable
Genetic Reagent	not applicable
Organism/Strain	Human; female	not applicable	not applicable	not applicable
Peptide, Recombinant Protein	not applicable
Recombinant DNA	not applicable
Sequence-Based Reagent	not applicable
Software; Algorithm	not applicable
Transfected Construct	not applicable
Other	not applicable
